# Supplementary material for: The Impact of Single-Stranded DNA-Binding Protein SSB and Putative SSB-Interacting Proteins on Genome Integrity in the Thermophilic Crenarchaeon Sulfolobus acidocaldarius
Source: Int J Mol Sci. 2023 Feb 25;24(5):4558. doi: 10.3390/ijms24054558 (PMC10003305; doi:10.3390/ijms24054558)
Supplement: Supplementary file 1 [file ijms-24-04558-s001.zip]

Archive with 1 entries (1 files):
- ijms-2206454-supplementary.pdf
